# Supplementary material for: Identification of key immune cells infiltrated in lung adenocarcinoma microenvironment and their related long noncoding RNA
Source: iScience. 2024 Feb 15;27(3):109220. doi: 10.1016/j.isci.2024.109220 (PMC10907860; doi:10.1016/j.isci.2024.109220)
Supplement: Table S3 Tregs infiltration related differential lncRNAs, related to Figure 3 [file mmc2.xlsx]

## Sheet: Sheet1
Supplemental Table 3: Tregs infiltration related differential lncRNAs. Related to Figure 3.
Gene	conMean	treatMean	logFC	pValue	fdr
AF111169.1	0.179983	1.27586	1.09587	4.62e-42	4.51e-41
ADIRF-AS1	1.18289	2.3934	1.21051	3.97e-46	7.15e-45
AC006042.1	2.22198	1.2034	-1.01858	9.59e-47	1.83e-45
FP236383.3	0.588013	4.55512	3.96711	4.19e-43	4.97e-42
NUTM2A-AS1	1.57253	2.69997	1.12744	3.85e-46	6.99e-45
AC015688.6	0.214909	1.57302	1.35811	3.28e-42	3.32e-41
AL034397.3	1.14287	2.22686	1.08399	2.67e-40	2.19e-39
FAM95B1	0.15237	1.25684	1.10447	8.22e-44	1.1e-42
LINC01001	0.682142	2.60447	1.92233	1.05e-29	3.94e-29
PCBP1-AS1	1.09826	2.71838	1.62013	3.25e-54	1.84e-52
AC020656.1	0.32007	1.83714	1.51707	2.22e-40	1.84e-39
LINC02041	1.68537	0.67906	-1.00631	5.9e-26	1.77e-25
AC083798.2	0.680106	1.81203	1.13192	1.29e-55	9.67e-54
MAFG-DT	2.28337	1.27893	-1.00445	1.12e-52	4.73e-51
HOTAIRM1	1.96794	3.05292	1.08498	9.49e-30	3.59e-29
AC008655.1	0.187759	1.41433	1.22657	8.4e-43	9.2e-42
PIK3CD-AS2	2.03375	1.0222	-1.01155	1.56e-50	4.58e-49
AL513327.1	1.10352	2.2623	1.15878	5.86e-34	2.85e-33
C5orf56	1.34062	2.57199	1.23137	4.22e-52	1.63e-50
AL391807.1	0.231391	1.33746	1.10607	9.87e-57	1.08e-54
MUC20-OT1	1.51459	3.53269	2.0181	2.69e-39	1.98e-38
AL589765.4	1.8635	0.624886	-1.23862	9.44e-69	7.31e-66
AL160408.2	0.330226	2.67897	2.34874	3.48e-44	5.08e-43
MIR497HG	0.475788	1.57139	1.0956	5.34e-45	8.45e-44
LINC01436	2.20637	1.14938	-1.05699	6.09e-20	1.41e-19
AC159540.2	0.210566	1.69109	1.48052	9.05e-36	5.09e-35
PAX8-AS1	1.13969	2.27905	1.13936	2.94e-32	1.26e-31
AL157392.3	1.07252	2.63325	1.56073	4.05e-45	6.5e-44
AL355338.1	2.77549	1.56418	-1.21132	9.6e-52	3.54e-50
AL354740.1	0.265748	1.65323	1.38748	8.2e-33	3.67e-32
MIR4435-2HG	2.21945	3.3581	1.13865	2.16e-23	5.79e-23
AC125494.1	0.333797	1.7208	1.387	2.36e-29	8.68e-29
AC068831.4	0.237066	1.92011	1.68305	1.04e-43	1.35e-42
BAIAP2-DT	3.87466	2.84019	-1.03448	9.3e-42	8.68e-41
U62317.1	2.7316	1.40817	-1.32343	3.15e-55	2.09e-53
FP236383.2	0.582635	4.53899	3.95635	6.88e-44	9.46e-43
AC025580.1	2.13949	0.629493	-1.50999	1.3e-62	6.03e-60
AC139256.2	0.793238	2.4242	1.63096	1.04e-35	5.74e-35
AC012615.3	0.207165	1.39535	1.18818	4.5e-42	4.41e-41
HCG25	0.769902	2.21216	1.44226	1.77e-29	6.57e-29
AC008894.2	0.300575	2.13097	1.8304	6.18e-44	8.6e-43
AL355816.2	0.208993	1.54343	1.33444	6.73e-42	6.41e-41
AC091564.4	0.242612	1.75991	1.51729	3.67e-42	3.68e-41
AC007620.2	0.159526	1.24903	1.0895	9.39e-44	1.24e-42
AL590226.1	0.769012	1.92789	1.15888	4.86e-47	9.57e-46
AC125611.3	0.335658	2.52884	2.19319	3.46e-44	5.08e-43
AC018557.1	0.186043	1.41923	1.23319	8.36e-43	9.2e-42
LINC01140	0.394899	1.47876	1.08386	7.43e-47	1.44e-45
AC087393.2	0.187264	1.34207	1.15481	2.15e-42	2.25e-41
AC009022.1	1.48388	2.53468	1.0508	1.81e-28	6.29e-28
GUSBP11	0.557357	2.16807	1.61072	1.06e-24	2.98e-24
TPT1-AS1	1.12064	2.52212	1.40148	6.95e-41	5.91e-40
AC092718.4	2.61178	1.55958	-1.0522	5.49e-54	3.04e-52
AC138035.1	0.55358	2.08588	1.5323	7.72e-37	4.71e-36
AC073896.4	3.26858	2.1306	-1.13798	1.7e-46	3.14e-45
THUMPD3-AS1	2.06367	3.12266	1.05899	1.81e-35	9.84e-35
LINC-PINT	1.98141	3.07724	1.09582	1.51e-46	2.84e-45
AC099850.3	2.50815	1.1468	-1.36135	4.86e-44	6.84e-43
AC004816.1	2.64669	1.11432	-1.53238	1.04e-59	2.19e-57
TTN-AS1	0.498887	2.06176	1.56288	3.32e-41	2.93e-40
AC011603.2	0.417981	2.24857	1.83059	3.98e-33	1.83e-32
AC079329.1	0.162378	1.20381	1.04143	4.5e-43	5.28e-42
Z98257.1	1.87827	0.524189	-1.35408	4.98e-48	1.08e-46
GARS-DT	1.49437	3.52829	2.03392	9.31e-40	7.24e-39
AC008264.2	0.211315	1.41856	1.20724	3.53e-49	8.82e-48
ACTA2-AS1	0.772872	1.88858	1.11571	3.5e-38	2.36e-37
STAG3L5P-PVRIG2P-PILRB	1.09922	2.94791	1.84869	8.07e-28	2.69e-27
AL627309.5	0.28129	1.73289	1.4516	1.18e-38	8.16e-38
C2CD4D-AS1	3.25101	1.6161	-1.63491	9.89e-52	3.59e-50
AC037198.1	0.905927	2.11326	1.20734	3.01e-33	1.39e-32
AC091057.3	0.265242	1.30716	1.04192	7.04e-43	7.98e-42
AC010976.2	0.579807	2.58038	2.00057	5.24e-51	1.6e-49
AC240565.2	0.321053	1.5177	1.19665	2.5e-32	1.09e-31
SNHG5	5.00919	6.05564	1.04645	6.04e-30	2.3e-29
ADAMTS9-AS1	0.31094	1.38441	1.07347	2.79e-61	9.25e-59
AL358781.1	0.179223	1.36937	1.19014	2.56e-43	3.15e-42
FENDRR	0.932661	3.28164	2.34898	3.83e-59	7.42e-57
AL583722.2	0.280469	2.22602	1.94555	3.77e-43	4.54e-42
AFAP1-AS1	2.8856	0.946242	-1.93935	1.06e-41	9.81e-41
AC004466.1	0.404987	1.43282	1.02783	2.86e-33	1.33e-32
SLX1B-SULT1A4	0.163637	1.25026	1.08662	3.28e-33	1.52e-32
AC091849.2	2.2595	1.07962	-1.17988	1.24e-29	4.64e-29
NKX2-1-AS1	2.58315	1.47902	-1.10413	4.39e-38	2.94e-37
AC133550.1	0.265767	1.93395	1.66818	4.5e-42	4.41e-41
NEAT1	5.1754	7.68955	2.51416	3.94e-43	4.72e-42
CARMN	0.272367	1.52592	1.25355	2.05e-58	3.66e-56
AC108134.3	1.12113	2.21753	1.0964	4.77e-44	6.76e-43
AC034102.4	0.150191	1.17933	1.02913	2.04e-43	2.58e-42
AC115618.2	3.55111	2.50536	-1.04576	3.76e-31	1.52e-30
LIMD1-AS1	0.351365	2.16861	1.81725	8.46e-39	5.96e-38
AC015674.1	0.234123	1.76676	1.53263	7.82e-43	8.78e-42
AC099518.5	0.240256	1.90563	1.66538	2.06e-43	2.59e-42
AC008581.1	0.189782	1.63073	1.44095	3.45e-45	5.6e-44
VASH1-AS1	1.01426	2.17316	1.1589	1.32e-32	5.82e-32
PCAT19	1.47236	2.91508	1.44272	2.62e-51	8.69e-50
DIO3OS	0.700942	2.61275	1.91181	9.98e-46	1.71e-44
AC011472.3	0.180225	1.50183	1.3216	1.29e-44	1.97e-43
MEG3	1.47015	3.1059	1.63574	4.71e-29	1.69e-28
CERS6-AS1	0.185477	1.35957	1.1741	4.01e-27	1.28e-26
AC092683.1	0.373752	2.22748	1.85373	3.12e-25	9.04e-25
AC106782.2	2.39865	1.37993	-1.01872	3.61e-51	1.16e-49
SLX1A-SULT1A3	0.262841	1.74963	1.48679	2.53e-22	6.46e-22
FAM106A	0.332017	1.4713	1.13929	2.05e-47	4.3e-46
AC096677.1	1.83552	0.775023	-1.06049	2.35e-57	3.21e-55
AL138478.1	0.244701	2.05145	1.80675	7.83e-45	1.22e-43
AC005083.1	2.57555	1.44121	-1.13434	5.47e-52	2.08e-50
AC093484.3	0.329472	2.59904	2.26957	4.25e-43	5.01e-42
PCAT6	2.68294	1.26763	-1.41531	7.86e-69	7.31e-66
CHMP1B-AS1	0.167081	1.38622	1.21914	3.49e-44	5.08e-43
AC245041.2	0.768145	1.91928	1.15114	5.23e-49	1.25e-47
MAGI2-AS3	1.32206	2.79414	1.47208	2.31e-58	3.84e-56
AF127577.1	0.170774	1.23753	1.06676	7.06e-42	6.7e-41
BCRP3	0.851709	1.85766	1.00595	5.39e-34	2.62e-33
FAM157C	0.460667	1.88608	1.42541	1.91e-32	8.37e-32
AC006027.1	0.271823	2.0134	1.74158	5.73e-42	5.54e-41
AC020978.5	0.209937	1.70191	1.49197	7.93e-43	8.86e-42
LINC01578	3.99046	5.15492	1.16446	3.72e-48	8.16e-47
AC016026.1	0.18518	1.22548	1.0403	7.72e-38	5.05e-37
SNHG14	1.07125	2.59358	1.52233	1.3e-60	3.77e-58
OR2A1-AS1	0.901386	1.9665	1.06511	2.72e-40	2.22e-39
AL008729.2	0.383883	1.99694	1.61305	3.06e-35	1.63e-34
MALAT1	5.07222	6.67687	1.60465	8.88e-42	8.32e-41
AC037198.2	0.586416	2.08331	1.49689	1.85e-55	1.3e-53
AL355312.4	2.94981	1.24863	-1.70119	3.99e-56	3.57e-54
AC005523.2	0.141975	1.26034	1.11836	2.44e-45	4e-44
AC146944.4	0.228689	1.65334	1.42466	1.89e-41	1.71e-40
AC005944.1	0.206989	1.57971	1.37272	4.02e-43	4.79e-42
AL157871.1	0.191808	1.37674	1.18493	1.41e-42	1.5e-41
AL354892.2	2.10725	0.986966	-1.12029	4.77e-50	1.34e-48
AC025259.1	0.190031	1.48045	1.29042	1e-52	4.4e-51
NUTM2B-AS1	1.10312	2.434	1.33088	2.46e-43	3.04e-42
LINC01089	1.71573	2.80638	1.09064	5.8e-27	1.84e-26
AC093110.1	1.23039	2.49751	1.26712	1.79e-55	1.3e-53
AC008738.3	0.21089	1.65761	1.44672	9.15e-44	1.22e-42
LINC00893	1.05412	2.30712	1.25301	9.39e-32	3.92e-31
AC091053.1	0.190283	1.3357	1.14541	2.9e-42	2.96e-41
AC091563.1	2.34479	1.20815	-1.13665	3.22e-47	6.5e-46
AP001267.1	0.238043	1.66198	1.42393	4.25e-35	2.21e-34
FP671120.4	0.607457	4.55588	3.94842	7.65e-41	6.46e-40
TBX2-AS1	1.18437	2.50791	1.32353	9.03e-44	1.21e-42
TTC28-AS1	1.24674	2.26935	1.02261	3.35e-40	2.71e-39
FAM83A-AS1	1.59431	0.530909	-1.06341	3.22e-54	1.84e-52
AC008771.1	2.8361	1.78242	-1.05368	1.19e-50	3.53e-49
AL136131.3	0.361526	2.98348	2.62195	2.54e-44	3.79e-43
AC087292.1	0.234118	1.85815	1.62403	4.58e-43	5.35e-42
AP000759.1	2.47974	1.38309	-1.09666	1.51e-43	1.94e-42
VIPR1-AS1	0.385912	1.83248	1.44656	2.82e-55	1.93e-53
