# Supplementary material for: Identification of key immune cells infiltrated in lung adenocarcinoma microenvironment and their related long noncoding RNA
Source: iScience. 2024 Feb 15;27(3):109220. doi: 10.1016/j.isci.2024.109220 (PMC10907860; doi:10.1016/j.isci.2024.109220)
Supplement: Table S4 Differential lncRNAs between lung adenocarcinoma and normal tissues, related to Figure 3 [file mmc3.xlsx]

## Sheet: Sheet1
Supplemental Table 4: Differential lncRNAs between lung adenocarcinoma and normal tissues. Related to Figure 3.
Gene	conMean	treatMean	logFC	pValue	fdr
FP236383.3	6.31937	0.042174	-6.2772	2.1195e-103	2.86498e-102
AC015688.6	2.22445	2.23844e-05	-2.22443	6.88417e-113	1.84153e-111
LINC01001	3.48381	0.395971	-3.08784	3.5926e-85	2.24729e-84
PCBP1-AS1	3.40287	0.905684	-2.49719	5.03239e-110	9.46895e-109
AC020656.1	2.69381	2.23844e-05	-2.69379	3.23269e-109	5.71675e-108
MUC20-OT1	4.3677	1.26632	-3.10138	1.59212e-83	9.45625e-83
AL160408.2	3.71511	2.23844e-05	-3.71508	6.83974e-113	1.84153e-111
AC159540.2	2.33537	0.00777116	-2.3276	8.08408e-93	6.62501e-92
AL157392.3	3.28424	0.891182	-2.39306	7.01229e-102	8.81974e-101
AL354740.1	2.28035	0.0600546	-2.22029	3.45532e-91	2.66457e-90
AC125494.1	2.35546	0.136273	-2.21919	6.26426e-75	2.82794e-74
AC068831.4	2.6733	2.23844e-05	-2.67328	7.06477e-113	1.84153e-111
FP236383.2	6.31761	0.0219937	-6.29561	2.48536e-106	3.69973e-105
AC139256.2	3.18542	0.544686	-2.64073	5.68517e-108	9.55108e-107
HCG25	2.85032	0.572018	-2.2783	2.04762e-74	9.06967e-74
AC008894.2	2.94527	0.0482907	-2.89698	1.11764e-107	1.85118e-106
AL355816.2	2.18243	2.23844e-05	-2.18241	7.11061e-113	1.84153e-111
AC091564.4	2.49088	2.23844e-05	-2.49086	7.11063e-113	1.84153e-111
AC125611.3	3.52435	0.00776373	-3.51658	2.60224e-106	3.84935e-105
GUSBP11	2.92576	0.303962	-2.62179	1.31085e-83	7.8252e-83
TPT1-AS1	3.15669	0.925578	-2.23111	2.62603e-100	3.11941e-99
AC138035.1	2.75956	0.346853	-2.41271	5.19177e-85	3.239e-84
AC099850.3	0.418916	2.80222	2.3833	3.13861e-125	4.92134e-123
AC004816.1	0.525407	2.80755	2.28215	1.3003e-131	7.64579e-129
TTN-AS1	2.72837	0.299611	-2.42876	1.398e-87	9.61435e-87
AC011603.2	3.13002	0.10515	-3.02487	3.14294e-82	1.76425e-81
GARS-DT	4.3561	1.26388	-3.09222	5.06193e-88	3.53283e-87
STAG3L5P-PVRIG2P-PILRB	3.796	0.822872	-2.97312	4.81325e-77	2.26415e-76
AL627309.5	2.36749	0.0867085	-2.28078	1.85642e-91	1.44102e-90
C2CD4D-AS1	0.906832	3.46029	2.55346	2.16062e-123	2.20946e-121
AC010976.2	3.39177	0.3323	-3.05947	1.23091e-132	9.65036e-130
FENDRR	4.23503	0.67915	-3.55588	5.43684e-134	1.27874e-130
AL583722.2	3.10887	2.23844e-05	-3.10885	6.83969e-113	1.84153e-111
AFAP1-AS1	0.156518	3.08562	2.9291	2.19628e-93	1.87161e-92
AC133550.1	2.69514	0.0044162	-2.69073	3.26118e-108	5.55818e-107
NEAT1	8.52419	5.00729	-3.5169	2.79675e-83	1.63631e-82
LIMD1-AS1	2.98432	0.100952	-2.88337	9.93282e-107	1.50722e-105
AC015674.1	2.47044	2.23844e-05	-2.47041	7.20328e-113	1.84153e-111
AC099518.5	2.66711	2.23844e-05	-2.66709	6.83972e-113	1.84153e-111
AC008581.1	2.24885	2.23844e-05	-2.24883	6.83975e-113	1.84153e-111
PCAT19	3.57941	1.25531	-2.3241	7.6674e-130	2.25422e-127
DIO3OS	3.41972	0.447058	-2.97266	3.74554e-119	2.04872e-117
AC011472.3	2.08202	2.23844e-05	-2.082	6.83975e-113	1.84153e-111
MEG3	3.89614	1.2188	-2.67734	3.22905e-76	1.49502e-75
AC092683.1	3.07577	0.0986748	-2.9771	9.17522e-82	5.06575e-81
SLX1A-SULT1A3	2.45962	0.039227	-2.42039	1.18065e-80	6.25425e-80
AL138478.1	2.84624	2.23844e-05	-2.84622	6.83975e-113	1.84153e-111
AC093484.3	3.64181	2.23844e-05	-3.64179	7.2971e-113	1.84546e-111
MAGI2-AS3	3.39076	1.17012	-2.22064	1.67201e-131	7.86511e-129
FAM157C	2.50873	0.268387	-2.24034	6.21415e-87	4.17591e-86
AC006027.1	2.83056	2.23844e-05	-2.83054	6.83977e-113	1.84153e-111
AC020978.5	2.37402	0.000433462	-2.37359	2.80839e-111	5.79415e-110
SNHG14	3.16733	0.948654	-2.21868	1.41408e-114	5.27924e-113
AL008729.2	2.75046	0.134692	-2.61576	1.22675e-92	9.91515e-92
AC037198.2	2.59546	0.484229	-2.11123	6.33593e-105	8.92342e-104
AL355312.4	0.757836	2.98097	2.22313	1.41417e-95	1.34661e-94
AC146944.4	2.28006	0.03473	-2.24533	4.88515e-105	6.92161e-104
AC005944.1	2.21363	2.23844e-05	-2.2136	1.63775e-112	3.73979e-111
AC025259.1	2.05849	0.0115926	-2.0469	1.00168e-115	3.92657e-114
NUTM2B-AS1	2.97204	0.969905	-2.00214	7.71787e-90	5.65496e-89
AC008738.3	2.29549	2.23844e-05	-2.29546	6.88412e-113	1.84153e-111
LINC00893	2.87895	0.852486	-2.02647	4.49388e-86	2.91978e-85
AP001267.1	2.30733	0.0359073	-2.27142	5.9565e-100	6.96999e-99
FP671120.4	6.31907	0.053201	-6.26587	3.885e-94	3.50097e-93
TBX2-AS1	3.1551	0.95605	-2.19905	1.22944e-126	2.06546e-124
AL136131.3	4.15858	2.23844e-05	-4.15856	6.88412e-113	1.84153e-111
AC087292.1	2.58836	2.23844e-05	-2.58833	6.8397e-113	1.84153e-111
VIPR1-AS1	2.36273	0.263648	-2.09908	3.61217e-117	1.5447e-115
